# Supplementary material for: ﻿Two new species of Perenniporia sensu lato (Polyporales, Basidiomycota) from China and two new combinations in Crassisporus
Source: MycoKeys. 2024 Apr 25;105:97–118. doi: 10.3897/mycokeys.105.121858 (PMC11066504; doi:10.3897/mycokeys.105.121858)
Supplement: XML Treatment for Perenniporia prunicola [file mycokeys.105.121858-treatment1.xml]

<!DOCTYPE tp:taxon-treatment
  PUBLIC "-//TaxonX//DTD Taxonomic Treatment Publishing DTD v0 20100105//EN" "tax-treatment-NSO.dtd">
<tp:taxon-treatment xmlns:tp="http://www.plazi.org/taxpub"><tp:treatment-meta><kwd-group><label>Taxon classification</label><kwd>
                <named-content content-type="kingdom">Fungi</named-content>
              </kwd><kwd>
                <named-content content-type="order">Polyporales</named-content>
              </kwd><kwd>
                <named-content content-type="family">Polyporaceae</named-content>
              </kwd></kwd-group><mixed-citation publication-type="journal"><person-group><name><surname>Wang</surname><given-names>Chao-Ge</given-names></name><name><surname>Chen</surname><given-names>Jian</given-names></name><name><surname>Liu</surname><given-names>Hong-Gao</given-names></name><name><surname>Dai</surname><given-names>Yu-Cheng</given-names></name><name><surname>Yuan</surname><given-names>Yuan</given-names></name></person-group><article-title>﻿Two new species of <italic><tp:taxon-name><tp:taxon-name-part taxon-name-part-type="genus" reg="Perenniporia">Perenniporia</tp:taxon-name-part></tp:taxon-name></italic> sensu lato (<tp:taxon-name><tp:taxon-name-part taxon-name-part-type="order">Polyporales</tp:taxon-name-part></tp:taxon-name>, <tp:taxon-name><tp:taxon-name-part taxon-name-part-type="phylum">Basidiomycota</tp:taxon-name-part></tp:taxon-name>) from China and two new combinations in <italic><tp:taxon-name><tp:taxon-name-part taxon-name-part-type="genus" reg="Crassisporus">Crassisporus</tp:taxon-name-part></tp:taxon-name></italic></article-title><source>MycoKeys</source><day>25</day><month>04</month><year>2024</year><volume>105</volume><fpage>97</fpage><lpage>118</lpage><pub-id pub-id-type="doi">10.3897/mycokeys.105.121858</pub-id></mixed-citation></tp:treatment-meta><tp:nomenclature><label>﻿</label><tp:taxon-name>
              <object-id xmlns:xlink="http://www.w3.org/1999/xlink" content-type="arpha" xlink:type="simple">CBE4481A-A3F6-501A-A47C-443C8131CEF0</object-id>
              <tp:taxon-name-part taxon-name-part-type="genus" reg="Perenniporia">Perenniporia</tp:taxon-name-part>
              <tp:taxon-name-part taxon-name-part-type="species" reg="prunicola">prunicola</tp:taxon-name-part>
              <object-id xmlns:xlink="http://www.w3.org/1999/xlink" content-type="mycobank" xlink:type="simple">MycoBank No: 851532</object-id>
            </tp:taxon-name><tp:taxon-authority>Y.C. Dai, Yuan Yuan &amp; Chao G. Wang</tp:taxon-authority><tp:taxon-status xmlns:xlink="http://www.w3.org/1999/xlink" xlink:type="simple">sp. nov.</tp:taxon-status><xref ref-type="fig" rid="F2">Figs 2</xref><xref ref-type="fig" rid="F3">, 3</xref></tp:nomenclature><tp:treatment-sec sec-type="Holotype" id="SECID0EUZAK"><title>Holotype.</title><p>China. Yunnan Province, Zhaotong, Yiliang County, Xiaocaoba Town, on living tree of <italic><tp:taxon-name><tp:taxon-name-part taxon-name-part-type="genus" reg="Prunus">Prunus</tp:taxon-name-part></tp:taxon-name></italic>, 2.IV.2023, Dai 24751 (BJFC040388).</p><fig id="F2" position="float" orientation="portrait"><object-id xmlns:xlink="http://www.w3.org/1999/xlink" content-type="doi" xlink:type="simple">10.3897/mycokeys.105.121858.figure2</object-id><object-id xmlns:xlink="http://www.w3.org/1999/xlink" content-type="arpha" xlink:type="simple">2E105CC1-3E4F-5C52-916A-62B382AA3A23</object-id><label>Figure 2.</label><caption><p>Basidiomata of <italic><tp:taxon-name><tp:taxon-name-part taxon-name-part-type="genus" reg="Perenniporia">Perenniporia</tp:taxon-name-part><tp:taxon-name-part taxon-name-part-type="species" reg="prunicola">prunicola</tp:taxon-name-part></tp:taxon-name></italic> (Holotype, Y.C. Dai 24751). Scale bar: 1 cm.</p></caption><graphic xmlns:xlink="http://www.w3.org/1999/xlink" xlink:href="mycokeys-105-097-g002.jpg" position="float" orientation="portrait" xlink:type="simple" id="oo_1033288.jpg"><uri content-type="original_file" xlink:type="simple">https://binary.pensoft.net/fig/1033288</uri></graphic></fig></tp:treatment-sec><tp:treatment-sec sec-type="etymology" id="SECID0EZ1AK"><title>Etymology.</title><p><italic><tp:taxon-name><tp:taxon-name-part taxon-name-part-type="genus" reg="Prunicola">Prunicola</tp:taxon-name-part></tp:taxon-name></italic> (Lat.): refers to the species growing on <italic><tp:taxon-name><tp:taxon-name-part taxon-name-part-type="genus" reg="Prunus">Prunus</tp:taxon-name-part></tp:taxon-name></italic>.</p><fig id="F3" position="float" orientation="portrait"><object-id xmlns:xlink="http://www.w3.org/1999/xlink" content-type="doi" xlink:type="simple">10.3897/mycokeys.105.121858.figure3</object-id><object-id xmlns:xlink="http://www.w3.org/1999/xlink" content-type="arpha" xlink:type="simple">84432646-314F-5119-95FD-160A735749F5</object-id><label>Figure 3.</label><caption><p>Microscopic structures of <italic><tp:taxon-name><tp:taxon-name-part taxon-name-part-type="genus" reg="Perenniporia">Perenniporia</tp:taxon-name-part><tp:taxon-name-part taxon-name-part-type="species" reg="prunicola">prunicola</tp:taxon-name-part></tp:taxon-name></italic> (Holotype, Y.C. Dai 24751) <bold>a</bold> basidiospores <bold>b</bold> basidia and basidioles <bold>c</bold> cystidioles <bold>d</bold> hymenial cystidia <bold>e</bold> hyphae from subiculum <bold>f</bold> hyphae from trama.</p></caption><graphic xmlns:xlink="http://www.w3.org/1999/xlink" xlink:href="mycokeys-105-097-g003.jpg" position="float" orientation="portrait" xlink:type="simple" id="oo_1033289.jpg"><uri content-type="original_file" xlink:type="simple">https://binary.pensoft.net/fig/1033289</uri></graphic></fig></tp:treatment-sec><tp:treatment-sec sec-type="description" id="SECID0ER3AK"><title>Description.</title><p><bold><italic>Basidiomata.</italic></bold> Perennial, resupinate, corky, without odour or taste when fresh, becoming hard corky upon drying, up to 15 cm long, 5 cm wide and 16 mm thick at centre. Pore surface clay pink when fresh, becoming cream, buff yellow to fawn upon drying; sterile margin very narrow to almost absent; pores round to slightly elongated, 4–6 per mm; dissepiments slightly thick, entire. Subiculum thin, cream, corky, up to 1 mm thick. Tubes pinkish-buff to clay buff when dry, distinctly stratified, hard corky, up to 15 mm long.</p><p><bold><italic>Hyphal structure.</italic></bold> Hyphal system trimitic; generative hyphae bearing clamp connections; skeletal and binding hyphae <abbrev xmlns:xlink="http://www.w3.org/1999/xlink" xlink:title="Melzer’s reagent" id="ABBRID0ED4AK" xlink:type="simple">IKI</abbrev>−, weakly <abbrev xmlns:xlink="http://www.w3.org/1999/xlink" xlink:title="Cotton Blue" id="ABBRID0EH4AK" xlink:type="simple">CB</abbrev>+; tissues becoming orange brown in <abbrev xmlns:xlink="http://www.w3.org/1999/xlink" xlink:title="5% potassium hydroxide" id="ABBRID0EL4AK" xlink:type="simple">KOH</abbrev>.</p><p><bold><italic>Subiculum.</italic></bold> Generative hyphae frequent, hyaline, thin-walled, occasionally branched, more or less flexuous, 2–4 μm in diam.; skeletal hyphae dominant, hyaline, thick-walled with a wide lumen, occasionally branched, more or less flexuous, 2.5–3 μm in diam.; binding hyphae hyaline, thick-walled with a wide lumen, frequently arboriform branched, flexuous, interwoven, 1.5–2 μm in diam.</p><p><bold><italic>Tubes.</italic></bold> Generative hyphae infrequent, hyaline, thin-walled, occasionally branched, straight, 2–3 μm in diam.; skeletal hyphae dominant, hyaline, thick-walled with a medium lumen, occasionally branched, slightly flexuous, interwoven, 2–2.5 μm in diam.; binding hyphae hyaline, thick-walled with a medium lumen, frequently arboriform branched, flexuous, interwoven, 1.2–1.5 μm in diam. Hymenial cystidia present, clavate to fusiform, thin-walled, smooth, 25–31 × 5–5.5 µm; cystidioles present, ventricose to fusiform, hyaline, thin-walled, 16–20 × 4.5–5 μm. Basidia clavate, with four sterigmata and a basal clamp connection, 15–22 × 7–8 μm; basidioles more or less pyriform, but smaller. Irregular crystals present among the hymenium.</p><p><bold><italic>Spores.</italic></bold> Basidiospores ellipsoid to broadly ellipsoid, hyaline, thick-walled, smooth, usually with a medium guttule, dextrinoid, weakly <abbrev xmlns:xlink="http://www.w3.org/1999/xlink" xlink:title="Cotton Blue" id="ABBRID0EE5AK" xlink:type="simple">CB</abbrev>+, (4.5–)4.8–6.2(–6.5) × (3.5–)3.6–4.5(–4.9) µm, L = 5.39 μm, W = 4.07 μm, Q = 1.29–1.37 (n = 90/3).</p><p><bold><italic>Type of rot.</italic></bold> White rot.</p></tp:treatment-sec><tp:treatment-sec sec-type="material" id="SECID0EP5AK"><title>Additional specimens examined.</title><p>China. Guizhou Province, Zunyi, Suiyang County, Kuankuoshui Nature Reserve, on fallen trunk of <italic><tp:taxon-name><tp:taxon-name-part taxon-name-part-type="genus" reg="Prunus">Prunus</tp:taxon-name-part></tp:taxon-name></italic>, 7.VII.2022, Y.C. Dai 24280 (BJFC039522); Yunnan Province, Zhaotong, Yiliang County, Xiaocaoba, on dead tree of <italic><tp:taxon-name><tp:taxon-name-part taxon-name-part-type="genus" reg="Prunus">Prunus</tp:taxon-name-part></tp:taxon-name></italic>, 2.IV.2023, Y.C. Dai 24752 (BJFC040389).</p></tp:treatment-sec><tp:treatment-sec sec-type="notes" id="SECID0ED6AK"><title>Notes.</title><p><italic><tp:taxon-name><tp:taxon-name-part taxon-name-part-type="genus" reg="Perenniporia">Perenniporia</tp:taxon-name-part><tp:taxon-name-part taxon-name-part-type="species" reg="prunicola">prunicola</tp:taxon-name-part></tp:taxon-name></italic> is characterised by perennial and resupinate basidiomata with a clay pink pore surface when fresh, round to slightly elongated pores of 4–6 per mm, a trimitic hyphal system, the presence of clavate to fusiform hymenial cystidia, ellipsoid to broadly ellipsoid and thick-walled basidiospores measuring 4.8–6.2 × 3.6–4.5 µm and growth on <italic><tp:taxon-name><tp:taxon-name-part taxon-name-part-type="genus" reg="Prunus">Prunus</tp:taxon-name-part></tp:taxon-name></italic> in southwest China.</p></tp:treatment-sec></tp:taxon-treatment>
