# Supplementary material for: ﻿Two new species of Perenniporia sensu lato (Polyporales, Basidiomycota) from China and two new combinations in Crassisporus
Source: MycoKeys. 2024 Apr 25;105:97–118. doi: 10.3897/mycokeys.105.121858 (PMC11066504; doi:10.3897/mycokeys.105.121858)
Supplement: XML Treatment for Perenniporia rosicola [file mycokeys.105.121858-treatment2.xml]

<!DOCTYPE tp:taxon-treatment
  PUBLIC "-//TaxonX//DTD Taxonomic Treatment Publishing DTD v0 20100105//EN" "tax-treatment-NSO.dtd">
<tp:taxon-treatment xmlns:tp="http://www.plazi.org/taxpub"><tp:treatment-meta><kwd-group><label>Taxon classification</label><kwd>
                <named-content content-type="kingdom">Fungi</named-content>
              </kwd><kwd>
                <named-content content-type="order">Polyporales</named-content>
              </kwd><kwd>
                <named-content content-type="family">Polyporaceae</named-content>
              </kwd></kwd-group><mixed-citation publication-type="journal"><person-group><name><surname>Wang</surname><given-names>Chao-Ge</given-names></name><name><surname>Chen</surname><given-names>Jian</given-names></name><name><surname>Liu</surname><given-names>Hong-Gao</given-names></name><name><surname>Dai</surname><given-names>Yu-Cheng</given-names></name><name><surname>Yuan</surname><given-names>Yuan</given-names></name></person-group><article-title>﻿Two new species of <italic><tp:taxon-name><tp:taxon-name-part taxon-name-part-type="genus" reg="Perenniporia">Perenniporia</tp:taxon-name-part></tp:taxon-name></italic> sensu lato (<tp:taxon-name><tp:taxon-name-part taxon-name-part-type="order">Polyporales</tp:taxon-name-part></tp:taxon-name>, <tp:taxon-name><tp:taxon-name-part taxon-name-part-type="phylum">Basidiomycota</tp:taxon-name-part></tp:taxon-name>) from China and two new combinations in <italic><tp:taxon-name><tp:taxon-name-part taxon-name-part-type="genus" reg="Crassisporus">Crassisporus</tp:taxon-name-part></tp:taxon-name></italic></article-title><source>MycoKeys</source><day>25</day><month>04</month><year>2024</year><volume>105</volume><fpage>97</fpage><lpage>118</lpage><pub-id pub-id-type="doi">10.3897/mycokeys.105.121858</pub-id></mixed-citation></tp:treatment-meta><tp:nomenclature><label>﻿</label><tp:taxon-name>
              <object-id xmlns:xlink="http://www.w3.org/1999/xlink" content-type="arpha" xlink:type="simple">1F1D717F-01AC-587D-9899-AB3F819BF8CB</object-id>
              <tp:taxon-name-part taxon-name-part-type="genus" reg="Perenniporia">Perenniporia</tp:taxon-name-part>
              <tp:taxon-name-part taxon-name-part-type="species" reg="rosicola">rosicola</tp:taxon-name-part>
              <object-id xmlns:xlink="http://www.w3.org/1999/xlink" content-type="mycobank" xlink:type="simple">MycoBank No: 851529</object-id>
            </tp:taxon-name><tp:taxon-authority>Y.C. Dai, Yuan Yuan &amp; Chao G. Wang</tp:taxon-authority><tp:taxon-status xmlns:xlink="http://www.w3.org/1999/xlink" xlink:type="simple">sp. nov.</tp:taxon-status><xref ref-type="fig" rid="F4">Figs 4</xref><xref ref-type="fig" rid="F5">, 5</xref></tp:nomenclature><tp:treatment-sec sec-type="Holotype" id="SECID0ENBBK"><title>Holotype.</title><p>China. Yunnan Province, Mengla County, Xishuangbanna Rainforest Valley, on branch of <tp:taxon-name><tp:taxon-name-part taxon-name-part-type="family">Rosaceae</tp:taxon-name-part></tp:taxon-name>, 4.VII.2021, Y.C. Dai 22563 (BJFC037137).</p><fig id="F4" position="float" orientation="portrait"><object-id xmlns:xlink="http://www.w3.org/1999/xlink" content-type="doi" xlink:type="simple">10.3897/mycokeys.105.121858.figure4</object-id><object-id xmlns:xlink="http://www.w3.org/1999/xlink" content-type="arpha" xlink:type="simple">8CBB3E38-CF17-5F41-84F3-89CA706828B6</object-id><label>Figure 4.</label><caption><p>Basidiomata of <italic><tp:taxon-name><tp:taxon-name-part taxon-name-part-type="genus" reg="Perenniporia">Perenniporia</tp:taxon-name-part><tp:taxon-name-part taxon-name-part-type="species" reg="rosicola">rosicola</tp:taxon-name-part></tp:taxon-name></italic> (Holotype, Y.C. Dai 22563). Scale bar: 1 cm.</p></caption><graphic xmlns:xlink="http://www.w3.org/1999/xlink" xlink:href="mycokeys-105-097-g004.jpg" position="float" orientation="portrait" xlink:type="simple" id="oo_1033290.jpg"><uri content-type="original_file" xlink:type="simple">https://binary.pensoft.net/fig/1033290</uri></graphic></fig></tp:treatment-sec><tp:treatment-sec sec-type="etymology" id="SECID0EQCBK"><title>Etymology.</title><p><italic><tp:taxon-name><tp:taxon-name-part taxon-name-part-type="genus" reg="Rosicola">Rosicola</tp:taxon-name-part></tp:taxon-name></italic> (Lat.): refers to the species growing on <tp:taxon-name><tp:taxon-name-part taxon-name-part-type="family">Rosaceae</tp:taxon-name-part></tp:taxon-name>.</p><fig id="F5" position="float" orientation="portrait"><object-id xmlns:xlink="http://www.w3.org/1999/xlink" content-type="doi" xlink:type="simple">10.3897/mycokeys.105.121858.figure5</object-id><object-id xmlns:xlink="http://www.w3.org/1999/xlink" content-type="arpha" xlink:type="simple">D2067501-4AA1-5B57-B729-380A41DF092A</object-id><label>Figure 5.</label><caption><p>Microscopic structures of <italic><tp:taxon-name><tp:taxon-name-part taxon-name-part-type="genus" reg="Perenniporia">Perenniporia</tp:taxon-name-part><tp:taxon-name-part taxon-name-part-type="species" reg="rosicola">rosicola</tp:taxon-name-part></tp:taxon-name></italic> (Holotype, Y.C. Dai 22563) <bold>a</bold> basidiospores <bold>b</bold> basidia and basidioles <bold>c</bold> cystidioles <bold>d</bold> dendrohyphidia <bold>e</bold> hyphae from subiculum <bold>f</bold> hyphae from trama.</p></caption><graphic xmlns:xlink="http://www.w3.org/1999/xlink" xlink:href="mycokeys-105-097-g005.jpg" position="float" orientation="portrait" xlink:type="simple" id="oo_1033291.jpg"><uri content-type="original_file" xlink:type="simple">https://binary.pensoft.net/fig/1033291</uri></graphic></fig></tp:treatment-sec><tp:treatment-sec sec-type="description" id="SECID0EGEBK"><title>Description.</title><p><bold><italic>Basidiomata.</italic></bold> Annual, resupinate, soft corky, without odour or taste when fresh, becoming corky when dry, up to 2 cm long, 1.5 cm wide and 1.2 mm thick at centre. Pore surface white when fresh, becoming pale orange brown upon bruising, eventually honey yellow to clay buff upon drying; sterile margin white when fresh, becoming cream upon drying, up to 0.5 mm wide; pores round, sometimes elongated, 5–7 per mm; dissepiments thin, entire to slightly lacerate. Subiculum very thin, cream, corky, up to 0.2 mm thick. Tubes concolorous with pore surface, corky, up to 1 mm long.</p><p><bold><italic>Hyphal structure.</italic></bold> Hyphal system dimitic; generative hyphae bearing clamp connections; skeletal hyphae dextrinoid, weakly <abbrev xmlns:xlink="http://www.w3.org/1999/xlink" xlink:title="Cotton Blue" id="ABBRID0EYEBK" xlink:type="simple">CB</abbrev>+; tissues becoming pale olivaceous in <abbrev xmlns:xlink="http://www.w3.org/1999/xlink" xlink:title="5% potassium hydroxide" id="ABBRID0E3EBK" xlink:type="simple">KOH</abbrev>.</p><p><bold><italic>Subiculum.</italic></bold> Generative hyphae infrequent, hyaline, thin-walled, occasionally branched, straight, 2–2.5 μm in diam.; skeletal hyphae dominant, hyaline, thick-walled with a medium to narrow lumen, frequently arboriform branched, flexuous, interwoven, 1.5–2.5 μm in diam.</p><p><bold><italic>Tubes.</italic></bold> Generative hyphae infrequent, hyaline, thin-walled, more or less flexuous, 2–2.5 μm in diam.; skeletal hyphae dominant, hyaline, thick-walled with a medium lumen, frequently arboriform branched, flexuous, interwoven, 1.5–2.5 μm in diam. Hymenial cystidia absent; cystidioles present, ventricose to fusiform, hyaline, thin-walled, 14–16 × 5–5.5 μm. Basidia barrel-shaped, with four sterigmata and a basal clamp connection, 16–20 × 7–8 μm; basidioles in shape similar to basidia, but smaller. Irregular crystals present amongst hymenia. Dendrohyphidia present.</p><p><bold><italic>Spores.</italic></bold> Basidiospores broadly ellipsoid to subglobose, hyaline, thick-walled, smooth, sometimes with a medium guttule, dextrinoid, weakly <abbrev xmlns:xlink="http://www.w3.org/1999/xlink" xlink:title="Cotton Blue" id="ABBRID0EVFBK" xlink:type="simple">CB</abbrev>+, 5–5.8(–6) × 4–5.2(–5.3) µm, L = 5.39 μm, W = 4.74 μm, Q = 1.14 (n = 30/1).</p><p><bold><italic>Type of rot.</italic></bold> White rot.</p></tp:treatment-sec><tp:treatment-sec sec-type="notes" id="SECID0EAGBK"><title>Notes.</title><p><italic><tp:taxon-name><tp:taxon-name-part taxon-name-part-type="genus" reg="Perenniporia">Perenniporia</tp:taxon-name-part><tp:taxon-name-part taxon-name-part-type="species" reg="rosicola">rosicola</tp:taxon-name-part></tp:taxon-name></italic> is characterised by annual and resupinate basidiomata with a white pore surface when fresh, round to sometimes elongated pores of 5–7 per mm, frequently arboriform branched and narrow skeletal hyphae, the presence of dendrohyphidia, broadly ellipsoid to subglobose, thick-walled basidiospores measuring 5–5.8 × 4–5.2 μm and growth on <tp:taxon-name><tp:taxon-name-part taxon-name-part-type="family">Rosaceae</tp:taxon-name-part></tp:taxon-name> in southwest China.</p></tp:treatment-sec></tp:taxon-treatment>
